# Supplementary material for: Artificial intelligence-based radiogenomics reveals the potential immunoregulatory role of COL22A1 in glioma and its induced autoimmune encephalitis
Source: Front Immunol. 2025 Mar 6;16:1562070. doi: 10.3389/fimmu.2025.1562070 (PMC11922723; doi:10.3389/fimmu.2025.1562070)
Supplement: Supplementary file 3 [file DataSheet1.csv]

patients_id	IHC_Group	Age	Sex	BMI	Race	Grade
GBM1	Low	B	FEMALE	YES	Han	G2
GBM2	Low	B	FEMALE	YES	Han	G2
GBM3	Low	A	MALE	YES	Other	G2
GBM4	Low	A	MALE	NO	Han	G3
GBM5	Low	A	FEMALE	YES	Han	G2
GBM6	Low	B	MALE	YES	Han	G2
GBM7	Low	B	FEMALE	YES	Han	G2
GBM8	Low	B	FEMALE	NO	Han	G2
GBM9	Low	B	FEMALE	NO	Han	G2
GBM10	Low	B	FEMALE	NO	Han	G2
GBM11	High	A	FEMALE	NO	Han	G2
GBM12	High	B	MALE	NO	Han	G2
GBM13	High	B	MALE	NO	Han	G2
GBM14	High	B	FEMALE	NO	Han	G2
GBM15	High	A	MALE	YES	Han	G2
GBM16	High	B	FEMALE	NO	Han	G2
GBM17	High	B	FEMALE	NO	Han	G2
GBM18	High	B	MALE	YES	Han	G2
GBM19	High	B	MALE	NO	Other	G3
GBM20	High	B	FEMALE	NO	Other	G3
